# Supplementary material for: Lifestyle Pathways Affecting Children’s Mental Health in Japan during the COVID-19 Pandemic
Source: Children (Basel). 2023 May 26;10(6):943. doi: 10.3390/children10060943 (PMC10297420; doi:10.3390/children10060943)
Supplement: Supplementary file 1 [file children-10-00943-s001.zip]

Archive with 1 entries (1 files):
- children-2355888-supplementary.pdf
